# Supplementary material for: Does Probiotic Consumption Enhance Wound Healing? A Systematic Review
Source: Nutrients. 2021 Dec 27;14(1):111. doi: 10.3390/nu14010111 (PMC8746682; doi:10.3390/nu14010111)
Supplement: Supplementary file 1 [file nutrients-14-00111-s001.zip]

Archive with 6 entries (6 files):
- __MACOSX/._Table S1.docx
- __MACOSX/._Table S2.docx
- __MACOSX/._Table S3.docx
- Table S1.pdf
- Table S2.pdf
- Table S3.pdf
